# Supplementary material for: Can AI Reliably Identify Marine Microplastics in Wildlife? Assessing Multi-Modal Foundation Models for Polymer Classification with Minimal Training
Source: Int J Environ Res Public Health. 2026 Jul 20;23(7):929. doi: 10.3390/ijerph23070929 (PMC13410724; doi:10.3390/ijerph23070929)
Supplement: Supplementary file 1 [file ijerph-23-00929-s001.zip]

Archive with 1 entries (1 files):
- ijerph-4318079-supplementary.pdf
